# Supplementary material for: Integrated Multi-Omics Profiling Reveals That Highly Pyroptotic MDMs Contribute to Psoriasis Progression Through CXCL16
Source: Biomedicines. 2025 Jul 18;13(7):1763. doi: 10.3390/biomedicines13071763 (PMC12292276; doi:10.3390/biomedicines13071763)
Supplement: Supplementary file 1 [file biomedicines-13-01763-s001.zip]

Archive with 1 entries (1 files):
- biomedicines-3686690-supplementary.pdf
